# Supplementary material for: Fe-Exchanged Natural Bentonites from Kazakhstan as Multifunctional Solids for Decontamination from Hazardous Chemicals: Structure–Reactivity Relationships Under Mild Conditions
Source: Molecules. 2026 May 21;31(10):1771. doi: 10.3390/molecules31101771 (PMC13210050; doi:10.3390/molecules31101771)
Supplement: Supplementary file 1 [file molecules-31-01771-s001.zip]

Archive with 1 entries (1 files):
- molecules-4309990-supplementary.pdf
